# Supplementary material for: Pi USB Cam: A Simple and Affordable DIY Solution That Enables High-Quality, High-Throughput Video Capture for Behavioral Neuroscience Research
Source: eNeuro. 2022 Sep 23;9(5):ENEURO.0224-22.2022. doi: 10.1523/ENEURO.0224-22.2022 (PMC9522465; doi:10.1523/ENEURO.0224-22.2022)
Supplement: Extended Data Table 1-1 — List of store-bought components including alternative options and accessories. Download Table 1-1, XLS file. [file enu-eN-MNT-0224-22-s15.xls]

## Sheet: Table 1-1
Product	Vendor	Catalog Number	Price	Comment
RASPBERRY PI BOARD:
Raspberry Pi 4 Model B (1/2/4/8GB)	anywhere	n/a	$35 - 75	Can be purchased as a kit with accessories at a higher cost
Raspberry Pi Zero (W)	anywhere	n/a	$5 - 14	Can be purchased as a kit with accessories at a higher cost; Need to be used with micro-USB cable for data transfer
CAMERA MODULE: (FISHEYE IR-SENSITIVE)
Arducam Wide Angle Day-Night Vision for Raspberry Pi Camera (FOV: 170° [D] x 140° [H])	UCTRONICS https://bit.ly/39PKPH8	B003507	32.99
Arducam Wide Angle Day-Night Vision for Raspberry Pi Camera (FOV: 130° [D] x 105° [H])	UCTRONICS https://bit.ly/3wHhk3g	B003504	27.99
Arducam NOIR 8MP Sony IMX219 camera module with Motorized IR cut filter (FOV: 100° [H])	UCTRONICS https://bit.ly/3sQKzOL+C16	B0154	60	8 megapixel camera sensor supporting higher image resolution
RPi Camera (H), Fisheye Lens, Supports Night Vision (FOV: 160° [D])	Waveshare https://bit.ly/3MM6tLg	10703	29.99	The attached IR LEDs might have higher power and draw more currents than Arducam ones when powered with 3.3V, and so may need to be powered with 5V power pin or external battery/PSU when used independently from the camera board.
CAMERA MODULE: (FISHEYE IR-CUT)
Arducam MINI OV5647 Wide angle camera module (FOV: 155° [H])	UCTRONICS https://bit.ly/3wMlSnX	B0370	29.99
Arducam Fisheye Camera for Raspberry Pi with M12 Lens, 5MP OV5647 1080P Camera Module (FOV: 206° [D] x 194° [H])	UCTRONICS https://bit.ly/3LWV61X	B0055	28.99
RPi Camera (G), Fisheye Lens (FOV: 160° [D])	Waveshare https://bit.ly/39Qgmsw	10344	24.99
RPi Camera (I), Fisheye Lens (FOV: 185° [D])	Waveshare https://bit.ly/3alrA8S	11388	28.99
RPi Camera (M), Fisheye Lens (FOV: 200° [D])	Waveshare https://bit.ly/39QuGBf	14037	29.99
M12 REPLACEMENT LENS:
Arducam M12 Lens Set (FOV: 10°- 220° [H])	UCTRONICS https://bit.ly/3PEUelv	LK001	89.99	Fisheye lenses of various FOV for camera boards with a M12 lens holder
Arducam Low Distortion M12 Lens Set	UCTRONICS https://bit.ly/3MME1c1	LK002	59.99	Low-distortion lenses of various FOV for camera boards with a M12 lens holder
Arducam M12 Mount 1.71mm Focal Length Camera Lens (FOV: 180° [H])	UCTRONICS https://bit.ly/3wHizzu	LN009	7.99
Arducam M12 Mount 1.56mm Focal Length Camera Lens (FOV: 141° [H])	UCTRONICS https://bit.ly/3wHZU6F	LN008	11.99
Arducam M12 Mount 1.7mm Focal Length Camera Lens (FOV: 118° [H])	UCTRONICS https://bit.ly/39MJQYq	LN007	9.99
Arducam M12 Mount 1.8mm Focal Length Camera Lens (FOV: 100° [H])	UCTRONICS https://bit.ly/3PyD4Wy	LN006	7.99
Product	Vendor	Catalog Number	Price	Comment
IR LED (850 nm):
2pcs Infrared LED board	UCTRONICS https://bit.ly/3MNx9uU	B0035LED	4.99	Came with the Arducam Day-Night vision camera that we recommend using; Two of these wired in parallel together draw about ≤200 mA from the 3v3 power pin on a Raspberry Pi 4B board, which is below its maximum current draw of 500 mA.
Infrared LED Board (B)	Waveshare https://bit.ly/3GdCDNh	10670	4.49	Came with the Waveshare fisheye night vision camera; IR cut ambient light threshold can be manually adjusted; May have higher power and current draw than the Arducam ones, and so may need to powered by the 5V power pin on a Pi board or external battery/PSU for safety.
Infrared LED Ring Attachment for Raspberry Pi NoIR Camera	Tinkersphere https://bit.ly/3lGk9eQ	TS3447	10.99
850nm IR LED Strip Lighting	ledlightsworld https://bit.ly/3sRqrfK	5M-HK-8MM-F3528-850-30-NW-IR-12	35
ACCESSORIES:
MicroSD Card (16 GB)	PiShop.us https://bit.ly/38Nc45c	936	7.95	Any microSD card with a minimum storage space of 64MB would work
Raspberry Pi 4 Compatible Heavy-Duty Aluminum Alloy Case with Pre-installed Ready to Connect Fan	Vilros https://bit.ly/3GnbeIQ	VILP015	14.99	Any case with camera ribbon cable and GPIO access would work; Metal cases with pre-installed cooling fan would be preferred to prevent overheating of the Raspberry Pi board
Standard USB to USB-C Cable (6FT)	Vilros https://bit.ly/3alpw0C	VILP103	4.99	Any USB-C type cable capable of data transfering
Jumper Cable Pin Header Connector Housing Assortment Kit	Amazon https://amzn.to/3z3Z0mu	B077X8XV2J	12.98	For wiring the IR LED boards to use them independently of the camera board
Ring Terminal, Non Insulated, 22-16 Wire Size, #4 Stud Size	Amazon https://amzn.to/3LKqUH9	B078PMWNJC	11.95	For wiring the IR LED boards to use them independently of the camera board
Red Black 2 Pin Wires 22 AWG	Amazon https://amzn.to/3wJhnvN	B0793N3WZZ	18.99	For wiring the IR LED boards to use them independently of the camera board
Heat Shrink Tubing Kit	Jameco https://bit.ly/3NxH5bX	2095963	17.95	For wiring the IR LED boards to use them independently of the camera board
Crimping Tool Set	Amazon https://amzn.to/38Fy1mR	B0045CUMLQ	66.74	For wiring the IR LED boards to use them independently of the camera board
Wire Stripper	Grainger https://bit.ly/3MOaMps	1XFZ6	34.25	For wiring the IR LED boards to use them independently of the camera board
4-Port USB PCIe Card	CDW https://bit.ly/3aoX6Tz	6409687	114.99	For expanding the total USB bandwidth of the host computer during multi-camera recording
Raspberry Pi Camera Ribbon Flex Extension Cable Set (7Pcs)	UCTRONICS https://bit.ly/3GdD1vd	B0177	9.99
Universal DC Power Supply 3V - 12V	Tinkersphere https://bit.ly/3PGbg2r	TS2089	19.99
Female DC Jack Adapter with Screw Terminals	Tinkersphere https://bit.ly/3wEbu2J	TS-380	2.45
Female 2 Pin JST PH Connector	Tinkersphere https://bit.ly/3NAdlLO	TS-826	1.99
