# Supplementary material for: Pi USB Cam: A Simple and Affordable DIY Solution That Enables High-Quality, High-Throughput Video Capture for Behavioral Neuroscience Research
Source: eNeuro. 2022 Sep 23;9(5):ENEURO.0224-22.2022. doi: 10.1523/ENEURO.0224-22.2022 (PMC9522465; doi:10.1523/ENEURO.0224-22.2022)
Supplement: Extended Data Table 1-2 — Pi USB Cam expenses. Laboratories can choose equipment based on budget constraints. Tools and supplies are listed separately because they are only required if users intend to use the IR LEDs independently from the camera as shown in Figure 4 and/or if laboratories are not already stocked with these items. Note that the grand total (n = 8) for the upper bound includes the cost of one set of tools and supplies as well as the cost for eight sets of essential equipment. Our university rate for 3D-printing services of $30/kg of PLA plastic was used to calculate the upper bound cost of 3D-printed components, whereas the lower bound was calculated as the expense for only the purchase of plastic for those laboratories that already have a 3D printer. A complete camera (Fig. 2F) and IR LED (Fig. 4G) holder is estimated to require ∼130 g of PLA plastic based on our recommended print settings. Commercial Webcam = Logitech C930e Webcam; Industrial camera estimates based on quotes from June 2022 from three widely used behavioral neuroscience suppliers. Download Table 1-2, XLS file. [file enu-eN-MNT-0224-22-s16.xls]

## Sheet: Table 1-2
Product Name	Cost (Lower)	Cost (Upper)
EQUIPMENT:
Raspberry Pi 4 Model B (8GB)		75
Raspberry Pi Zero	5
Arducam Wide Angle Day-Night Vision for Raspberry Pi Camera (FOV: 170° [D] x 140° [H])	32.99	32.99
MicroSD Card (16GB)	7.95	7.95
Raspberry Pi 4 Compatible Heavy-Duty Aluminum Alloy Case with Pre-installed Ready to Connect Fan		14.99
Standard USB to USB-C Cable (6ft)		4.99
USB Type-A to Micro Type-B 2.0 Cable (5ft)	4.49
Custom 3D-printed components	2.6	3.9
Subtotal:	53.03	139.82
TOOLS:
Crimping Tool Set		66.74
Wire Stripper		34.25
Subtotal:		100.99
SUPPLIES:
Jumper Cable Pin Header Connector Housing Assortment Kit		12.98
Ring Terminal, Non Insulated, 22-16 Wire Size, #4 Stud Size		11.23
Red Black 2 Pin Wires 22 AWG (100ft)		18.99
Heat Shrink Tubing Kit		17.95
Subtotal:		61.15
Total (Tools + Supplies):		162.14
	Cost (Lower)	Cost (Upper)	Webcam	Industrial Cam
Grand Total (n=1):	53.03	301.96	129.99	$635.00 - 2,530.00
Grand Total (n=8):	424.24	1280.7	1039.92	$5080.00 - 20K+
